# Supplementary material for: Risk of Post-COVID-19 Uveitis and Risk Modification by Vaccination: A Nationwide Retrospective Cohort Study
Source: Vaccines (Basel). 2024 Jun 6;12(6):631. doi: 10.3390/vaccines12060631 (PMC11209449; doi:10.3390/vaccines12060631)
Supplement: Supplementary file 1 [file vaccines-12-00631-s001.zip]

Archive with 1 entries (1 files):
- vaccines-3027884-supplementary.pdf
